# Supplementary material for: Genetic determinants underlying the progressive phenotype of β-lactam/β-lactamase inhibitor resistance in Escherichia coli
Source: Microbiol Spectr. 2023 Oct 6;11(6):e02221-23. doi: 10.1128/spectrum.02221-23 (PMC10715226; doi:10.1128/spectrum.02221-23)
Supplement: Supplemental tables — Tables S1 to S3. [file spectrum.02221-23-s0002.xls]

## Sheet: Table_S1
Table S1. BL/BLI Groups with frequency counts of BL/BLI Genetic Determinant Scores
BL/BLI Group	BL/BLI Genetic Determinant Scores
	0	1	2	3	4	5
PAN-S	13	0	0	0	0	0
AMP-NS	1	6	9	0	0	0
SAM-NS	1	42	4	0	0	0
AMC-NS	1	15	20	0	0	0
TZP-NS	1	4	20	7	1	2

## Sheet: Table_S2
Table S2. Whole Genome Sequencing Information for BL/BLI Isolates
sample_id	biosample_isolate	biosample_id	service	admission_date	collection_date	sequence_type	phylogroup	hierbaps_1	hierbaps_2	blbi_group	ampsir	samsir	amcsir	tzpsir	ampmic	sammic	amcmic	tzpmic	contig_count	N50	largest_contig	total_size	num_resistance_genes	blaTEM-1b	blaTEM-176	blaTEM-31	blaTEM-40	blaTEM-12	blaTEM-19	blaOXA-1	blaCTX-M-189	blaCTX-M-255	blaCARB-2	blaHER-3	blaLAP-2	blaSHV-1	arr	aac(6')-Ib-cr5	aac(3)-IIe	aac(3)-IId	aadA1	aadA2	aadA5	aph(3')-Ia	aph(3'')-Ib	aph(6)-Id	catA1	catB3	cmlA1
MB4109	4005	SAMN35353128	Lymphoma/Myeloma	2017-07-18	2017-08-04	394	D	4	12	4	Resistant	Resistant	Resistant	Susceptible dose dependent	32	32	32	16	125	104101	452323	5437931	11	16.9097	NA	NA	NA	NA	NA	NA	NA	NA	NA	NA	NA	NA	NA	NA	NA	NA	1.26142	NA	NA	NA	7.93238	7.60485	2.42784	NA	NA
MB4112	3681	SAMN35353091	Stem Cell Transplant and Cellular Therapy	2017-07-28	2017-08-08	1193	B2	5	13	3	Resistant	Resistant	Susceptible	Susceptible dose dependent	>=32	>=32	8	16	96	172295	377593	5119647	5	1.37762	NA	NA	NA	NA	NA	NA	NA	NA	NA	NA	NA	NA	NA	NA	NA	NA	NA	NA	NA	NA	1.35107	1.40727	NA	NA	NA
MB4125	3879	SAMN35353131	Stem Cell Transplant and Cellular Therapy	2017-07-31	2017-08-12	10	A	6	16	4	Resistant	Resistant	Resistant	Susceptible dose dependent	32	32	32	16	117	121015	400945	4791624	11	2.2202	NA	NA	NA	NA	NA	NA	NA	NA	NA	NA	NA	NA	NA	NA	NA	NA	NA	2.18832	NA	NA	2.3554	1.94589	NA	NA	NA
MB4143	4240	SAMN35353115	Leukemia	2017-08-19	2017-08-19	131	B2	1	2	4	Resistant	Resistant	Resistant	Susceptible dose dependent	32	32	32	16	72	181072	488986	5145216	6	NA	NA	NA	NA	NA	1.55489	NA	NA	NA	NA	NA	NA	NA	NA	NA	NA	NA	NA	NA	NA	NA	1.41952	1.32681	NA	NA	NA
MB4300	3779	SAMN35353067	Leukemia	2017-09-14	2017-09-14	131	B2	1	2	3	Resistant	Resistant	Susceptible	Susceptible dose dependent	>=32	>=32	8	16	88	137200	424697	4917140	9	0.766962	NA	NA	NA	NA	NA	NA	NA	NA	NA	NA	NA	NA	NA	NA	NA	NA	NA	NA	0.793529	NA	0.750091	0.707414	NA	NA	NA
MB7411	4848	SAMN28174073	Leukemia	2018-12-19	2018-12-19	44	A	6	18	4	Resistant	Resistant	Intermediate	Susceptible dose dependent	>=32	>=32	16	16	126	106348	563385	4934844	9	3.40958	NA	NA	NA	NA	NA	NA	NA	NA	NA	NA	NA	NA	NA	NA	NA	NA	NA	NA	NA	0.848895	1.05496	0.906479	NA	NA	NA
MB2258	1476	SAMN35353143	Stem Cell Transplant and Cellular Therapy	2016-05-22	2016-06-03	131	B2	1	2	5	Resistant	Resistant	Not Reported	Resistant	32	32	NA	64	102	169760	278192	5228765	10	1.24632	NA	NA	NA	NA	NA	3.14936	NA	NA	NA	NA	NA	NA	NA	3.22583	3.8051	NA	NA	NA	NA	NA	1.19864	1.23653	NA	3.26748	NA
MB2270	23	SAMN35353150	Stem Cell Transplant and Cellular Therapy	2016-06-05	2016-06-05	131	B2	1	2	5	Resistant	Resistant	Not Reported	Resistant	32	32	NA	128	80	145505	468367	5101313	6	NA	NA	NA	NA	NA	NA	15.5826	NA	NA	NA	NA	NA	NA	NA	16.1987	NA	NA	NA	NA	NA	NA	NA	NA	NA	16.1117	NA
MB2325	2569	SAMN35353162	Lymphoma/Myeloma	2016-06-09	2016-06-20	617	A	6	15	5	Resistant	Resistant	Resistant	Resistant	32	32	32	128	113	106346	439210	4789078	3	NA	NA	NA	NA	NA	NA	NA	NA	NA	NA	NA	NA	NA	NA	NA	NA	NA	NA	NA	NA	NA	3.09696	3.14226	NA	NA	NA
MB2613A	2740	SAMN35353145	Leukemia	2016-09-07	2016-09-07	131	B2	1	2	5	Resistant	Resistant	Resistant	Resistant	>=32	>=32	>=32	>=128	100	136521	433854	5116075	10	2.66322	NA	NA	NA	NA	NA	NA	NA	NA	NA	2.60044	NA	NA	NA	NA	NA	NA	NA	NA	0.700519	NA	2.12518	2.26341	NA	NA	NA
MB2641	2526	SAMN35353146	Leukemia	2016-09-05	2016-09-10	131	B2	1	2	5	Resistant	Resistant	Resistant	Resistant	>=32	>=32	>=32	>=128	96	158844	431262	5106265	9	2.57746	NA	NA	NA	NA	NA	NA	NA	NA	NA	NA	NA	NA	NA	NA	NA	NA	NA	NA	1.27145	NA	2.43507	2.58394	NA	NA	NA
MB2658	2790	SAMN35353165	GI Medical Oncology	2016-09-05	2016-09-12	73	B2	7	19	5	Resistant	Resistant	Intermediate	Resistant	32	32	16	128	99	185217	460965	5142478	7	0.811625	NA	NA	NA	NA	NA	NA	NA	NA	NA	NA	NA	NA	NA	NA	NA	NA	0.802123	NA	NA	NA	0.861517	0.875075	NA	NA	NA
MB2879	3330	SAMN35353169	Leukemia	2016-09-06	2016-11-13	648	F	8	23	5	Resistant	Resistant	Resistant	Resistant	>=32	>=32	>=32	>=128	100	163612	385402	5349688	13	NA	NA	NA	NA	NA	NA	6.51002	NA	NA	NA	NA	NA	NA	NA	6.64234	NA	NA	NA	NA	7.18433	NA	0.705738	0.688574	6.8255	6.77322	NA
MB3023	3396	SAMN35353154	Leukemia	2016-12-17	2016-12-17	88	C	2	6	5	Resistant	Resistant	Resistant	Resistant	>=32	>=32	>=32	64	106	130585	372281	5264142	11	1.06763	NA	NA	NA	NA	NA	0.805318	NA	NA	NA	NA	NA	NA	NA	NA	NA	1.1732	0.82619	NA	1.1095	NA	NA	NA	0.834045	NA	NA
MB3131	2744	SAMN35353144	Emergency Medicine	2017-01-08	2017-01-08	131	B2	1	2	5	Resistant	Resistant	Resistant	Resistant	32	>=32	32	>=128	79	175488	468821	5158892	5	NA	NA	NA	NA	NA	NA	0.761858	NA	NA	NA	NA	NA	NA	NA	0.803035	0.940829	NA	NA	NA	NA	NA	NA	NA	NA	0.806652	NA
MB3225	481	SAMN35353158	GYN Oncology	2017-01-27	2017-01-27	1193	B2	5	13	5	Resistant	Resistant	Intermediate	Resistant	32	32	16	128	82	183839	486615	5036601	5	2.44273	NA	NA	NA	NA	NA	NA	NA	NA	NA	NA	NA	NA	NA	NA	NA	NA	NA	NA	NA	NA	1.1148	1.02514	NA	NA	NA
MB3297	3	SAMN35353147	Leukemia	2017-02-07	2017-02-07	131	B2	1	2	5	Resistant	Resistant	Resistant	Resistant	32	32	32	128	75	172847	468362	5176795	2	NA	NA	NA	1.38481	NA	NA	NA	NA	NA	NA	NA	NA	NA	NA	NA	NA	1.54001	NA	NA	NA	NA	NA	NA	NA	NA	NA
MB3459	3330	SAMN35353168	Leukemia	2017-03-22	2017-03-22	648	F	8	23	5	Resistant	Resistant	Resistant	Resistant	>=32	>=32	>=32	64	98	163612	385223	5347108	13	NA	NA	NA	NA	NA	NA	1.37888	NA	NA	NA	NA	NA	NA	NA	1.34115	NA	NA	NA	NA	1.54146	NA	1.66366	1.702	1.36261	1.40485	NA
MB3875	3495	SAMN35353148	Leukemia	2017-06-22	2017-06-22	131	B2	1	2	5	Resistant	Resistant	Intermediate	Resistant	32	32	16	128	87	138977	436927	5104478	1	3.87561	NA	NA	NA	NA	NA	NA	NA	NA	NA	NA	NA	NA	NA	NA	NA	NA	NA	NA	NA	NA	NA	NA	NA	NA	NA
MB3952	3262	SAMN35353149	Hospital Medicine - Other	2017-07-13	2017-07-13	131	B2	1	2	5	Resistant	Resistant	Resistant	Resistant	32	32	32	64	79	184533	441338	5143046	6	1.30813	NA	NA	NA	NA	NA	NA	NA	NA	NA	NA	NA	NA	NA	NA	NA	NA	NA	NA	NA	NA	1.25639	1.25024	NA	NA	NA
MB4742	4370	SAMN35353167	Thoracic Medicine	2017-11-25	2017-11-25	73	B2	7	19	5	Resistant	Resistant	Intermediate	Resistant	32	32	16	128	109	132088	460943	5135139	7	1.37209	NA	NA	NA	NA	NA	NA	NA	NA	NA	NA	NA	NA	NA	NA	NA	NA	1.22609	NA	NA	NA	1.32507	1.29312	NA	NA	NA
MB5620	5383	SAMN35353153	Hospital Medicine - Other	2018-05-04	2018-05-18	131	B2	1	2	5	Not Reported	Resistant	Not Reported	Resistant	NA	>=64	NA	128	79	167562	457693	5105241	8	5.05299	NA	NA	NA	NA	NA	2.39391	NA	NA	NA	NA	NA	NA	NA	2.44456	NA	NA	NA	NA	NA	NA	2.44726	2.61393	NA	2.39308	NA
MB5854	3998	SAMN35353163	Thoracic Medicine	2018-06-15	2018-06-15	540	A	6	17	5	Resistant	Resistant	Resistant	Resistant	>=32	>=32	>=32	>=128	111	90520	303997	4663926	3	44.9016	NA	NA	NA	NA	NA	NA	NA	NA	NA	NA	NA	NA	NA	NA	NA	NA	NA	NA	NA	NA	NA	NA	NA	NA	NA
MB5869	4208	SAMN35353159	Leukemia	2018-06-06	2018-06-16	1193	B2	5	13	5	Resistant	Resistant	Resistant	Resistant	>=32	>=32	>=32	>=128	88	169108	353411	5037780	4	1.70414	NA	NA	NA	NA	NA	NA	NA	NA	NA	NA	NA	NA	NA	NA	NA	NA	NA	NA	NA	NA	1.68812	1.73542	NA	NA	NA
MB6441	4151	SAMN35353166	ICT Phase 1	2018-09-09	2018-09-09	12	B2	7	21	5	Not Reported	Resistant	Not Reported	Resistant	NA	>=64	NA	128	110	125642	379106	5382882	3	NA	NA	NA	NA	NA	NA	1.21785	NA	NA	NA	NA	NA	NA	NA	NA	NA	NA	NA	1.25358	NA	NA	NA	NA	NA	NA	NA
MB6654	4266	SAMN32977810	Supportive Care	2018-08-27	2018-10-05	3944	A	6	16	5	Not Reported	Resistant	Not Reported	Resistant	NA	>=64	NA	>=256	136	106447	336774	4780951	18	2.46464	NA	NA	NA	NA	NA	2.42529	NA	NA	NA	NA	NA	NA	2.4453	2.48901	NA	2.64927	4.77345	4.86294	NA	2.43073	NA	NA	NA	2.51129	2.61533
MB7220	672	SAMN35353156	Leukemia	2018-11-29	2018-11-29	405	D	3	8	5	Resistant	Resistant	Not Reported	Resistant	NA	>=64	NA	128	111	113589	399914	5143919	13	NA	1.12266	NA	NA	NA	NA	2.28474	NA	NA	NA	NA	NA	NA	NA	2.29805	NA	1.24058	1.08958	NA	2.51642	1.07589	NA	NA	NA	2.42486	NA
MB7504	4848	SAMN28174074	Leukemia	2019-01-06	2019-01-06	44	A	6	18	5	Resistant	Resistant	Resistant	Resistant	>=32	>=32	>=32	>=128	140	106348	381789	4873043	14	NA	NA	NA	NA	13.4686	NA	NA	NA	NA	NA	NA	NA	NA	NA	NA	NA	NA	2.51105	2.63407	NA	1.21459	1.24621	1.25683	NA	NA	1.39719
MB7821	4578	SAMN35353160	Leukemia	2019-01-11	2019-03-04	1193	B2	5	13	5	Not Reported	Resistant	Not Reported	Resistant	NA	>=64	NA	128	101	172855	377588	5186973	4	20.8573	NA	NA	NA	NA	NA	NA	NA	NA	NA	NA	NA	NA	NA	NA	NA	NA	NA	NA	NA	NA	20.4128	21.5663	NA	NA	NA
MB7839	292	SAMN35353151	Leukemia	2019-03-04	2019-03-04	131	B2	1	2	5	Resistant	Resistant	Intermediate	Resistant	>=32	>=32	16	>=128	79	159030	434485	5002315	1	5.15088	NA	NA	NA	NA	NA	NA	NA	NA	NA	NA	NA	NA	NA	NA	NA	NA	NA	NA	NA	NA	NA	NA	NA	NA	NA
MB8020	5024	SAMN35353170	Stem Cell Transplant and Cellular Therapy	2019-03-20	2019-04-06	648	F	8	23	5	Not Reported	Resistant	Not Reported	Resistant	NA	>=64	NA	32	104	143519	368073	5183002	9	1.11499	NA	NA	NA	NA	NA	6.29128	NA	NA	NA	NA	NA	NA	6.56049	6.37057	NA	NA	NA	NA	6.79027	NA	NA	NA	1.07044	6.62601	NA
MB8083	5026	SAMN35353164	Supportive Care	2019-04-06	2019-04-13	617	A	6	15	5	Not Reported	Resistant	Not Reported	Resistant	NA	>=64	NA	>=256	110	89342	385188	4863448	8	NA	NA	NA	NA	NA	NA	7.89139	NA	NA	NA	NA	NA	NA	NA	8.19497	NA	NA	NA	NA	NA	NA	2.6514	2.65981	NA	8.19119	NA
MB8387	5192	SAMN32977853	Leukemia	2019-02-25	2019-05-31	10	A	6	16	5	Not Reported	Resistant	Not Reported	Resistant	NA	>=64	NA	>=256	129	91976	227631	4629072	9	19.5639	NA	NA	NA	NA	NA	NA	NA	NA	NA	NA	NA	NA	NA	NA	NA	NA	NA	NA	NA	NA	19.5307	20.3163	NA	NA	NA
MB8460	4491	SAMN35353152	Lymphoma/Myeloma	2019-06-04	2019-06-05	131	B2	1	1	5	Not Reported	Resistant	Not Reported	Resistant	NA	>=64	NA	>=256	86	137620	402357	5134387	11	NA	NA	1.64632	NA	NA	NA	NA	NA	1.35464	NA	NA	NA	NA	NA	NA	NA	1.79095	NA	NA	1.726	NA	1.67385	1.7006	NA	NA	NA
MB8509	1703	SAMN35353157	Leukemia	2019-06-15	2019-06-15	405	D	3	8	5	Not Reported	Resistant	Not Reported	Resistant	NA	32	NA	>=256	125	90396	399889	5286895	2	NA	NA	NA	NA	NA	NA	NA	2.78485	NA	NA	NA	NA	NA	NA	NA	NA	NA	NA	NA	NA	NA	NA	NA	NA	NA	NA
MB8564	4705	SAMN32977858	Leukemia	2019-06-24	2019-06-24	648	F	8	23	5	Resistant	Resistant	Resistant	Resistant	>=32	>=32	>=32	>=128	97	147585	515757	5305759	11	NA	NA	NA	NA	NA	NA	8.24968	NA	NA	NA	NA	NA	NA	NA	8.63826	NA	NA	NA	NA	9.22977	NA	4.57373	4.72991	NA	8.68591	NA
MB8700	5444	SAMN28174093	Leukemia	2019-07-08	2019-07-17	361	A	6	17	5	Resistant	Resistant	Resistant	Resistant	>=32	>=32	>=32	>=128	135	91221	208848	4976370	18	2.02837	NA	NA	NA	NA	NA	NA	NA	NA	NA	NA	NA	NA	NA	NA	NA	NA	3.41929	3.09429	NA	1.12162	0.872988	0.907653	NA	NA	1.34256
MB8942	5320	SAMN35353155	Stem Cell Transplant and Cellular Therapy	2019-08-24	2019-09-03	90	C	2	6	5	Not Reported	Resistant	Not Reported	Resistant	NA	>=64	NA	128	77	173814	512895	4914936	12	2.7668	NA	NA	NA	NA	NA	1.26766	NA	NA	NA	NA	NA	NA	NA	1.3345	NA	NA	NA	NA	4.48196	1.29402	1.32355	1.30049	NA	1.40163	NA
MB9067	5430	SAMN35353161	Leukemia	2019-09-09	2019-09-27	1193	B2	5	13	5	Resistant	Resistant	Intermediate	Resistant	>=32	>=32	16	>=128	91	162007	377795	4989024	6	3.50548	NA	NA	NA	NA	NA	NA	NA	NA	NA	NA	NA	NA	NA	NA	NA	NA	NA	NA	NA	NA	3.36277	3.37388	NA	NA	NA
MB9533	5024	SAMN35353171	Leukemia	2019-12-09	2019-12-09	648	F	8	23	5	Not Reported	Resistant	Not Reported	Resistant	NA	>=64	NA	128	95	163613	368074	5182390	9	0.91471	NA	NA	NA	NA	NA	4.36098	NA	NA	NA	NA	NA	NA	NA	4.55583	NA	NA	NA	NA	4.9108	NA	NA	NA	0.906496	4.5907	NA
MB9772	5522	SAMN32977900	Stem Cell Transplant and Cellular Therapy	2020-01-06	2020-01-23	167	A	6	16	5	Not Reported	Resistant	Not Reported	Resistant	NA	>=64	NA	>=256	122	91569	263135	4745343	15	1.9805	NA	NA	NA	NA	NA	16.0571	NA	NA	NA	NA	NA	NA	NA	16.7257	NA	2.10612	NA	NA	17.8844	17.0861	1.92102	2.01294	NA	16.7995	NA
MB10072	4741	SAMN35353134	GU Oncology	2020-03-02	2020-03-03	73	B2	7	19	4	Resistant	Resistant	Intermediate	Susceptible	>=32	>=32	16	<=4	128	119713	431420	5235918	1	9.1218	NA	NA	NA	NA	NA	NA	NA	NA	NA	NA	NA	NA	NA	NA	NA	NA	NA	NA	NA	NA	NA	NA	NA	NA	NA
MB2355	3185	SAMN35353033	Leukemia	2016-07-02	2016-07-02	131	B2	1	2	1	Susceptible	Susceptible	Susceptible	Susceptible	8	4	4	8	104	156523	277727	5276229	1	NA	NA	NA	NA	NA	NA	NA	NA	NA	NA	NA	NA	NA	NA	NA	NA	NA	NA	NA	NA	NA	NA	NA	NA	NA	NA
MB2364	3001	SAMN35353083	Leukemia	2016-07-03	2016-07-03	1193	B2	5	13	3	Resistant	Resistant	Susceptible	Susceptible	>=32	>=32	4	8	84	172194	483967	5071426	4	1.81321	NA	NA	NA	NA	NA	NA	NA	NA	NA	NA	NA	NA	NA	NA	NA	NA	NA	NA	NA	NA	1.79468	1.91189	NA	NA	NA
MB2604	1558	SAMN35353084	Emergency Medicine	2016-08-29	2016-08-29	1193	B2	5	13	3	Resistant	Intermediate	Susceptible	Susceptible	32	16	4	4	102	136773	417198	5122120	5	1.5708	NA	NA	NA	NA	NA	NA	NA	NA	NA	NA	NA	NA	NA	NA	NA	NA	NA	NA	NA	NA	1.38877	1.51025	NA	NA	NA
MB2657	2620	SAMN35353106	Hospital Medicine - Other	2016-09-11	2016-09-11	73	B2	7	19	3	Resistant	Resistant	Susceptible	Susceptible	>=32	>=32	4	<=4	92	183620	478914	5160037	2	NA	NA	NA	NA	NA	NA	NA	NA	NA	NA	NA	NA	1.26906	NA	NA	NA	NA	1.23472	NA	NA	NA	NA	NA	NA	NA	NA
MB2676	1452	SAMN35353045	GU Oncology	2016-09-24	2016-09-24	10	A	6	16	1	Susceptible	Susceptible	Susceptible	Susceptible	8	4	4	8	184	112355	413458	5175272	6	NA	NA	NA	NA	NA	NA	NA	NA	NA	NA	NA	NA	NA	NA	NA	NA	NA	NA	NA	NA	NA	1.59448	1.61539	NA	NA	NA
MB2699	3156	SAMN35353130	Emergency Medicine	2016-09-30	2016-09-30	10	A	6	16	4	Resistant	Resistant	Intermediate	Susceptible	>=32	>=32	16	<=4	187	83428	262070	5372153	12	1.68225	NA	NA	NA	NA	NA	NA	NA	NA	NA	NA	NA	NA	NA	NA	NA	NA	NA	NA	0.881919	NA	0.836028	0.86056	1.61042	NA	NA
MB2703	3402	SAMN35353142	Leukemia	2016-09-28	2016-10-01	354	F	8	24	4	Resistant	Resistant	Intermediate	Susceptible	>=32	>=32	16	<=4	166	96695	390482	5555848	9	2.10676	NA	NA	NA	NA	NA	NA	NA	NA	NA	NA	NA	NA	NA	NA	NA	2.18883	NA	NA	NA	NA	2.06005	2.16029	NA	NA	NA
MB2746	3318	SAMN35353046	Hospital Medicine - Other	2016-10-11	2016-10-11	131	B2	1	2	2	Resistant	Susceptible	Susceptible	Susceptible	>=32	4	4	<=4	74	166733	468992	4965868	1	1.24925	NA	NA	NA	NA	NA	NA	NA	NA	NA	NA	NA	NA	NA	NA	NA	NA	NA	NA	NA	NA	NA	NA	NA	NA	NA
MB2781	3329	SAMN35353055	Head and Neck Surgery	2016-10-22	2016-10-22	69	D	4	11	2	Resistant	Susceptible	Susceptible	Susceptible	>=32	8	4	<=4	112	130226	797999	5378687	9	1.66757	NA	NA	NA	NA	NA	NA	NA	NA	NA	NA	NA	NA	NA	NA	NA	NA	NA	NA	NA	NA	1.64569	1.61387	NA	NA	NA
MB2782	2608	SAMN35353135	Colorectal Surgical Onc	2016-10-21	2016-10-21	73	B2	7	19	4	Resistant	Resistant	Intermediate	Susceptible	>=32	>=32	16	<=4	75	186337	392140	5093101	1	16.7897	NA	NA	NA	NA	NA	NA	NA	NA	NA	NA	NA	NA	NA	NA	NA	NA	NA	NA	NA	NA	NA	NA	NA	NA	NA
MB2801	1002	SAMN35353136	GU Oncology	2016-10-25	2016-10-25	73	B2	7	19	4	Resistant	Resistant	Intermediate	Susceptible	32	32	16	4	97	185767	392140	5204492	1	11.8056	NA	NA	NA	NA	NA	NA	NA	NA	NA	NA	NA	NA	NA	NA	NA	NA	NA	NA	NA	NA	NA	NA	NA	NA	NA
MB2806	3113	SAMN35353085	Leukemia	2016-10-27	2016-10-27	1193	B2	5	13	3	Resistant	Resistant	Susceptible	Susceptible	>=32	>=32	8	8	103	136773	377593	5241231	6	1.90324	NA	NA	NA	NA	NA	NA	NA	NA	NA	NA	NA	NA	NA	NA	NA	NA	NA	NA	NA	NA	1.87498	2.04224	NA	NA	NA
MB2813	1115	SAMN35353110	Stem Cell Transplant and Cellular Therapy	2016-10-10	2016-10-25	131	B2	1	2	4	Resistant	Resistant	Intermediate	Susceptible	>=32	>=32	16	<=4	90	124757	468367	5062880	10	4.08029	NA	NA	NA	NA	NA	NA	NA	NA	NA	NA	NA	NA	NA	NA	NA	3.4327	NA	NA	3.18817	NA	2.97939	3.05638	NA	NA	NA
MB2837	2958	SAMN35353038	GI Medical Oncology	2016-11-05	2016-11-05	224	B1	2	5	1	Susceptible	Susceptible	Susceptible	Susceptible	8	4	4	<=4	64	224348	609982	4879578	6	NA	NA	NA	NA	NA	NA	NA	NA	NA	NA	NA	NA	NA	NA	NA	NA	NA	3.82784	3.96617	NA	NA	NA	NA	NA	NA	2.20425
MB2878	3238	SAMN35353105	Lymphoma/Myeloma	2016-11-10	2016-11-15	12	B2	7	21	3	Resistant	Resistant	Susceptible	Susceptible	>=32	>=32	8	<=4	91	225563	602577	5250983	3	1.48034	NA	NA	NA	NA	NA	NA	NA	NA	NA	NA	NA	NA	NA	NA	NA	NA	NA	NA	NA	NA	NA	NA	NA	NA	NA
MB2883	3122	SAMN35353086	Stem Cell Transplant and Cellular Therapy	2016-10-31	2016-11-14	1193	B2	5	13	3	Resistant	Intermediate	Susceptible	Susceptible	32	16	8	4	93	172776	726871	5218286	10	1.57516	NA	NA	NA	NA	NA	NA	NA	NA	NA	NA	NA	NA	NA	NA	NA	1.46498	NA	NA	1.49809	NA	1.377	1.37782	NA	NA	NA
MB2927	2091	SAMN35353039	Leukemia	2016-11-25	2016-11-25	1248	B1	2	4	1	Susceptible	Susceptible	Susceptible	Susceptible	8	4	4	<=4	57	232694	677888	4903093	2	NA	NA	NA	NA	NA	NA	NA	NA	NA	NA	NA	NA	NA	NA	NA	NA	NA	NA	NA	NA	NA	NA	NA	NA	NA	NA
MB3032	3332	SAMN35353087	Leukemia	2016-12-22	2016-12-22	1193	B2	5	13	3	Resistant	Intermediate	Susceptible	Susceptible	32	16	4	4	91	162018	380499	5151402	7	1.28428	NA	NA	NA	NA	NA	NA	NA	NA	NA	NA	NA	NA	NA	NA	NA	NA	NA	NA	NA	NA	1.1614	1.32175	NA	NA	NA
MB3067	3435	SAMN35353088	Leukemia	2016-12-27	2016-12-27	404	B2	5	14	3	Resistant	Intermediate	Susceptible	Susceptible	32	16	4	4	100	158227	521228	5215403	2	1.86533	NA	NA	NA	NA	NA	NA	NA	NA	NA	NA	NA	NA	NA	NA	NA	NA	NA	NA	NA	NA	NA	NA	NA	NA	NA
MB3195	3984	SAMN35353112	Leukemia	2017-01-21	2017-01-21	131	B2	1	2	4	Resistant	Intermediate	Intermediate	Susceptible	>=32	16	16	<=4	125	146216	429026	5164602	2	2.73735	NA	NA	NA	NA	NA	NA	NA	NA	NA	NA	NA	NA	NA	NA	NA	2.97601	NA	NA	NA	NA	NA	NA	NA	NA	NA
MB3241	2106	SAMN35353113	Hospital Medicine - Other	2017-01-29	2017-01-29	131	B2	1	2	4	Resistant	Intermediate	Intermediate	Susceptible	>=32	16	16	<=4	106	148328	457954	5212516	7	1.82499	NA	NA	NA	NA	NA	NA	NA	NA	NA	NA	1.82055	NA	NA	NA	NA	NA	NA	NA	NA	NA	NA	NA	NA	NA	NA
MB3243	3401	SAMN35353061	Leukemia	2017-01-30	2017-01-30	131	B2	1	2	3	Resistant	Intermediate	Susceptible	Susceptible	>=32	16	4	<=4	85	185229	431437	5219477	1	0.785602	NA	NA	NA	NA	NA	NA	NA	NA	NA	NA	NA	NA	NA	NA	NA	NA	NA	NA	NA	NA	NA	NA	NA	NA	NA
MB3253	3506	SAMN35353077	Thoracic Medicine	2017-02-02	2017-02-02	69	D	4	11	3	Resistant	Intermediate	Susceptible	Susceptible	32	16	2	4	106	130206	410918	5265180	9	1.44514	NA	NA	NA	NA	NA	NA	NA	NA	NA	NA	NA	NA	NA	NA	NA	1.40556	NA	NA	NA	NA	1.42231	1.39242	NA	NA	NA
MB3368	3680	SAMN35353062	Breast Medical Oncology	2017-02-27	2017-02-27	131	B2	1	3	3	Resistant	Resistant	Susceptible	Susceptible	>=32	>=32	8	<=4	62	222913	410550	5111675	7	1.15852	NA	NA	NA	NA	NA	NA	NA	NA	NA	NA	NA	NA	NA	NA	NA	1.25525	NA	1.17213	NA	NA	NA	NA	NA	NA	NA
MB3385	3931	SAMN35353114	Leukemia	2017-02-28	2017-02-28	131	B2	1	2	4	Resistant	Resistant	Intermediate	Susceptible	>=32	>=32	16	<=4	110	143453	330857	5182540	1	0.798425	NA	NA	NA	NA	NA	NA	NA	NA	NA	NA	NA	NA	NA	NA	NA	NA	NA	NA	NA	NA	NA	NA	NA	NA	NA
MB3431	3512	SAMN35353063	Leukemia	2017-03-15	2017-03-15	131	B2	1	1	3	Resistant	Resistant	Susceptible	Susceptible	>=32	>=32	8	<=4	79	159683	399238	4839156	10	0.796579	NA	NA	NA	NA	NA	NA	NA	NA	NA	NA	NA	NA	NA	NA	NA	0.871977	NA	NA	0.771738	NA	0.790086	0.790368	NA	NA	NA
MB3436	2395	SAMN35353064	Lymphoma/Myeloma	2017-03-18	2017-03-18	131	B2	1	2	3	Resistant	Intermediate	Susceptible	Susceptible	32	16	8	4	102	159030	381477	5142810	5	1.49087	NA	NA	NA	NA	NA	NA	NA	NA	NA	NA	NA	NA	NA	NA	NA	NA	NA	NA	1.5152	NA	NA	NA	NA	NA	NA
MB3481	3528	SAMN35353060	NA	NA	2017-03-29	62	F	8	22	2	Resistant	Susceptible	Susceptible	Susceptible	>=32	8	4	<=4	147	108838	406461	5236224	6	3.21338	NA	NA	NA	NA	NA	NA	NA	NA	NA	NA	NA	NA	NA	NA	NA	NA	NA	NA	NA	NA	1.35424	1.45491	NA	NA	NA
MB3611	3718	SAMN35353034	Leukemia	2017-04-25	2017-04-25	131	B2	1	2	1	Susceptible	Susceptible	Susceptible	Susceptible	8	4	4	<=4	87	172686	430425	5107593	8	NA	NA	NA	NA	NA	NA	NA	NA	NA	NA	NA	NA	NA	NA	NA	NA	NA	NA	NA	1.74466	NA	1.69877	1.77111	NA	NA	NA
MB3615	324	SAMN35353054	Hospital Medicine - Other	2017-04-24	2017-04-27	38	D	3	9	2	Resistant	Susceptible	Susceptible	Susceptible	>=32	4	4	<=4	142	150649	378960	5309212	10	1.44498	NA	NA	NA	NA	NA	NA	NA	NA	NA	NA	NA	NA	NA	NA	NA	NA	NA	NA	1.49574	NA	1.39233	1.5331	NA	NA	NA
MB3620	3801	SAMN35353089	Leukemia	2017-05-01	2017-05-01	1193	B2	5	13	3	Resistant	Resistant	Susceptible	Susceptible	>=32	>=32	8	<=4	83	172498	377891	5043222	6	1.27099	NA	NA	NA	NA	NA	NA	NA	NA	NA	NA	NA	NA	NA	NA	NA	NA	NA	NA	NA	NA	1.24785	1.27378	NA	NA	NA
MB3649	3756	SAMN35353101	Hospital Medicine - Other	2017-05-11	2017-05-11	10	A	6	16	3	Resistant	Resistant	Susceptible	Susceptible	>=32	>=32	8	<=4	130	112594	390431	5053118	2	3.90098	NA	NA	NA	NA	NA	NA	NA	NA	NA	NA	NA	NA	NA	NA	NA	NA	NA	NA	NA	NA	NA	NA	NA	NA	NA
MB3712	2092	SAMN35353107	Leukemia	2017-05-10	2017-05-22	648	F	8	23	3	Resistant	Intermediate	Susceptible	Susceptible	32	16	4	4	99	163830	562888	5215043	3	1.72939	NA	NA	NA	NA	NA	NA	NA	NA	NA	NA	NA	NA	NA	NA	NA	1.83637	NA	NA	NA	NA	NA	NA	NA	NA	NA
MB3720	186	SAMN35353137	Breast Medical Oncology	2017-05-25	2017-05-25	73	B2	7	19	4	Resistant	Resistant	Intermediate	Susceptible	>=32	>=32	16	<=4	112	186103	392135	5326752	1	7.09798	NA	NA	NA	NA	NA	NA	NA	NA	NA	NA	NA	NA	NA	NA	NA	NA	NA	NA	NA	NA	NA	NA	NA	NA	NA
MB3730	3719	SAMN35353065	Leukemia	2017-05-22	2017-05-22	131	B2	1	2	3	Resistant	Resistant	Susceptible	Susceptible	>=32	>=32	8	<=4	98	138977	331127	5191432	2	2.15669	NA	NA	NA	NA	NA	NA	NA	NA	NA	NA	NA	NA	NA	NA	NA	2.28945	NA	NA	NA	NA	NA	NA	NA	NA	NA
MB3738	2878	SAMN35353066	Stem Cell Transplant and Cellular Therapy	2017-05-10	2017-05-25	131	B2	1	2	3	Resistant	Resistant	Susceptible	Susceptible	>=32	>=32	8	<=4	129	138968	393336	5165626	2	1.55897	NA	NA	NA	NA	NA	NA	NA	NA	NA	NA	NA	NA	NA	NA	NA	1.68615	NA	NA	NA	NA	NA	NA	NA	NA	NA
MB3819	1302	SAMN35353047	Gyn Medical Oncology	2017-06-06	2017-06-08	131	B2	1	2	2	Resistant	Susceptible	Susceptible	Susceptible	>=32	4	4	<=4	79	138976	430448	5080759	9	NA	NA	NA	NA	NA	2.0554	NA	NA	NA	NA	NA	NA	NA	NA	NA	NA	NA	NA	NA	2.16278	NA	2.0556	2.09428	NA	NA	NA
MB3949	1211	SAMN35353090	Leukemia	2017-07-10	2017-07-10	1193	B2	5	13	3	Resistant	Intermediate	Susceptible	Susceptible	32	16	8	4	95	169108	380621	5129833	6	1.50155	NA	NA	NA	NA	NA	NA	NA	NA	NA	NA	NA	NA	NA	NA	NA	NA	NA	NA	NA	NA	1.19034	1.38766	NA	NA	NA
MB4022	3341	SAMN35353126	Sarcoma Medicine	2017-07-13	2017-07-27	405	D	3	8	4	Resistant	Intermediate	Intermediate	Susceptible	>=32	16	16	<=4	118	118871	449214	5117807	11	0.714107	NA	NA	NA	NA	NA	NA	NA	NA	NA	NA	NA	NA	NA	NA	NA	0.789606	NA	NA	0.775605	NA	0.650155	0.705663	NA	NA	NA
MB4075	344	SAMN35353056	Lymphoma/Myeloma	2017-07-31	2017-07-31	69	D	4	11	2	Resistant	Susceptible	Susceptible	Susceptible	>=32	8	4	<=4	100	103104	558891	5281241	10	2.33606	NA	NA	NA	NA	NA	NA	NA	NA	NA	NA	NA	NA	NA	NA	NA	NA	NA	NA	2.46932	NA	2.37462	2.32931	NA	NA	NA
MB4162	4381	SAMN35353116	Melanoma Medicine	2017-08-15	2017-08-15	131	B2	1	1	4	Resistant	Resistant	Intermediate	Susceptible	>=32	>=32	16	<=4	123	146049	342869	5216105	9	0.745627	NA	NA	NA	NA	NA	NA	NA	NA	NA	NA	NA	NA	NA	NA	NA	NA	NA	NA	0.71066	NA	0.712718	0.678771	NA	NA	NA
MB4223	23	SAMN35353051	Hospital Medicine - Other	2017-08-23	2017-08-23	224	B1	2	5	2	Resistant	Susceptible	Susceptible	Susceptible	32	8	4	4	101	224563	554143	5004463	10	6.55212	NA	NA	NA	NA	NA	NA	NA	NA	NA	NA	NA	NA	NA	NA	NA	NA	NA	1.58487	NA	NA	NA	NA	1.43658	NA	NA
MB4327	1838	SAMN35353092	Emergency Medicine	2017-09-20	2017-09-20	1193	B2	5	13	3	Resistant	Intermediate	Susceptible	Susceptible	32	16	4	4	85	169108	417653	4979607	6	1.19334	NA	NA	NA	NA	NA	NA	NA	NA	NA	NA	NA	NA	NA	NA	NA	NA	NA	NA	NA	NA	1.00239	1.10768	NA	NA	NA
MB4370	2674	SAMN35353068	Leukemia	2017-09-28	2017-09-28	131	B2	1	2	3	Resistant	Intermediate	Susceptible	Susceptible	>=32	16	4	<=4	91	158913	468388	5091520	1	1.15306	NA	NA	NA	NA	NA	NA	NA	NA	NA	NA	NA	NA	NA	NA	NA	NA	NA	NA	NA	NA	NA	NA	NA	NA	NA
MB4378	2818	SAMN35353048	Hospital Medicine - Other	2017-09-27	2017-09-27	131	B2	1	1	2	Resistant	Susceptible	Susceptible	Susceptible	>=32	8	4	<=4	118	186388	404985	5093684	1	2.51143	NA	NA	NA	NA	NA	NA	NA	NA	NA	NA	NA	NA	NA	NA	NA	NA	NA	NA	NA	NA	NA	NA	NA	NA	NA
MB4394	3866	SAMN35353059	Stem Cell Transplant and Cellular Therapy	2017-09-15	2017-09-27	450	A	6	16	2	Resistant	Susceptible	Susceptible	Susceptible	>=32	4	4	<=4	190	68230	202988	4996408	9	2.69196	NA	NA	NA	NA	NA	NA	NA	NA	NA	NA	NA	NA	NA	NA	NA	2.94292	NA	NA	NA	NA	2.64104	2.68221	NA	NA	NA
MB4406	3623	SAMN35353125	Thoracic Medicine	2017-09-28	2017-09-28	448	B1	2	4	4	Resistant	Resistant	Intermediate	Susceptible	>=32	>=32	16	<=4	80	173181	479910	4788577	8	1.13444	NA	NA	NA	NA	NA	NA	NA	NA	NA	NA	NA	NA	NA	NA	NA	NA	NA	NA	NA	NA	1.14827	1.13681	NA	NA	NA
MB4409	3834	SAMN35353042	Leukemia	2017-10-01	2017-10-01	1193	B2	5	13	1	Susceptible	Susceptible	Susceptible	Susceptible	8	4	4	<=4	89	172295	377593	5054197	1	NA	NA	NA	NA	NA	NA	NA	NA	NA	NA	NA	NA	NA	NA	NA	NA	NA	NA	NA	NA	NA	NA	NA	NA	NA	NA
MB4414	3632	SAMN35353093	GU Oncology	2017-10-02	2017-10-02	1193	B2	5	13	3	Resistant	Intermediate	Susceptible	Susceptible	32	16	4	4	98	137840	380614	5038766	7	1.26481	NA	NA	NA	NA	NA	NA	NA	NA	NA	NA	NA	NA	NA	NA	NA	NA	NA	NA	NA	NA	1.07767	1.10956	NA	NA	NA
MB4427	4057	SAMN35353138	Neuro-Oncology	2017-10-07	2017-10-07	73	B2	7	19	4	Resistant	Resistant	Resistant	Susceptible	32	32	32	8	67	245164	501483	5006256	0	NA	NA	NA	NA	NA	NA	NA	NA	NA	NA	NA	NA	NA	NA	NA	NA	NA	NA	NA	NA	NA	NA	NA	NA	NA	NA
MB4446	3939	SAMN35353035	NA	2017-10-11	2017-10-11	131	B2	1	2	1	Susceptible	Susceptible	Susceptible	Susceptible	8	4	4	<=4	105	124366	363128	5161065	0	NA	NA	NA	NA	NA	NA	NA	NA	NA	NA	NA	NA	NA	NA	NA	NA	NA	NA	NA	NA	NA	NA	NA	NA	NA	NA
MB4448	1745	SAMN35353057	Supportive Care	2017-10-09	2017-10-10	69	D	4	11	2	Resistant	Susceptible	Susceptible	Susceptible	32	4	4	4	146	106576	484795	5319886	9	1.95899	NA	NA	NA	NA	NA	NA	NA	NA	NA	NA	NA	NA	NA	NA	NA	NA	NA	NA	NA	NA	1.8937	2.0432	NA	NA	NA
MB4576	3791	SAMN35353043	GU Oncology	2017-11-01	2017-11-01	14	B2	5	14	1	Susceptible	Susceptible	Susceptible	Susceptible	8	4	4	<=4	102	131463	394241	5213304	0	NA	NA	NA	NA	NA	NA	NA	NA	NA	NA	NA	NA	NA	NA	NA	NA	NA	NA	NA	NA	NA	NA	NA	NA	NA	NA
MB4580	2878	SAMN35353109	Leukemia	2017-10-31	2017-10-31	131	B2	1	2	4	Resistant	Resistant	Resistant	Susceptible	32	32	32	8	98	126843	354892	5212733	5	NA	NA	NA	NA	NA	NA	1.17305	NA	NA	NA	NA	NA	NA	NA	1.35667	1.37209	NA	NA	NA	NA	NA	NA	NA	NA	1.33286	NA
MB4590	319	SAMN35353078	Hospital Medicine - Other	2017-11-03	2017-11-04	69	D	4	11	3	Resistant	Intermediate	Susceptible	Susceptible	32	16	8	4	142	91939	285230	5320055	11	1.83077	NA	NA	NA	NA	NA	NA	NA	NA	NA	NA	NA	NA	NA	NA	NA	NA	NA	NA	1.65874	NA	1.73486	1.66048	1.69588	NA	NA
MB4632	1270	SAMN35353140	Hospital Medicine - Other	2017-11-06	2017-11-06	95	B2	7	20	4	Resistant	Resistant	Intermediate	Susceptible	>=32	>=32	16	<=4	93	262651	592782	5252694	3	NA	NA	NA	NA	2.82281	NA	NA	NA	NA	NA	NA	NA	NA	NA	NA	NA	NA	NA	NA	NA	NA	1.03431	1.00857	NA	NA	NA
MB4683	2052	SAMN35353069	Lymphoma/Myeloma	2017-11-21	2017-11-21	131	B2	1	3	3	Resistant	Resistant	Susceptible	Susceptible	>=32	>=32	4	<=4	105	135030	334261	5156640	7	1.09688	NA	NA	NA	NA	NA	NA	NA	NA	NA	NA	NA	NA	NA	NA	NA	1.25452	NA	1.11241	0.80419	NA	NA	NA	NA	NA	NA
MB4725	3596	SAMN35353073	Leukemia	2017-11-24	2017-11-24	224	B1	2	5	3	Resistant	Resistant	Susceptible	Susceptible	32	32	4	4	119	174803	512309	5029576	9	1.41724	NA	NA	NA	NA	NA	NA	NA	NA	NA	NA	NA	NA	NA	NA	NA	1.48505	NA	1.34038	NA	NA	NA	NA	NA	NA	NA
MB4747	4237	SAMN35353117	Leukemia	2017-11-17	2017-11-29	131	B2	1	2	4	Resistant	Resistant	Intermediate	Susceptible	>=32	>=32	16	<=4	107	158913	393003	5120575	1	0.894305	NA	NA	NA	NA	NA	NA	NA	NA	NA	NA	NA	NA	NA	NA	NA	NA	NA	NA	NA	NA	NA	NA	NA	NA	NA
MB4757	101	SAMN35353074	Hospital Medicine - Other	2017-11-27	2017-11-27	162	B1	2	4	3	Resistant	Resistant	Susceptible	Susceptible	>=32	>=32	8	<=4	86	213331	599369	4934146	10	0.949585	NA	NA	NA	NA	NA	NA	NA	NA	NA	NA	NA	NA	NA	NA	NA	NA	NA	NA	0.927757		0.902627	0.937426	0.89569	NA	NA
MB4776	3471	SAMN35353049	Leukemia	2017-12-06	2017-12-06	131	B2	1	2	2	Resistant	Susceptible	Susceptible	Susceptible	>=32	8	8	8	93	127864	278444	5055975	5	1.55372	NA	NA	NA	NA	NA	NA	NA	NA	NA	NA	NA	NA	NA	NA	NA	NA	NA	NA	NA	NA	1.53772	1.51957	NA	NA	NA
MB4817	3932	SAMN35353132	GU Oncology	2017-12-12	2017-12-12	44	A	6	18	4	Resistant	Resistant	Resistant	Susceptible	32	32	32	8	129	95768	428656	4797488	5	NA	NA	NA	NA	NA	NA	1.28861	NA	NA	NA	NA	NA	NA	NA	1.31965	NA	NA	NA	NA	NA	NA	NA	NA	NA	1.24462	NA
MB4863	578	SAMN35353079	Stem Cell Transplant and Cellular Therapy	2017-12-12	2017-12-27	69	D	4	11	3	Resistant	Intermediate	Susceptible	Susceptible	32	16	8	4	114	130682	481662	5221450	9	1.62208	NA	NA	NA	NA	NA	NA	NA	NA	NA	NA	NA	NA	NA	NA	NA	1.53749	NA	NA	NA	NA	1.29919	1.40861	NA	NA	NA
MB4905	2040	SAMN35353094	GYN Oncology	2018-01-03	2018-01-03	1193	B2	5	13	3	Resistant	Resistant	Susceptible	Susceptible	>=32	>=32	4	<=4	86	172776	377593	5035911	7	0.990534	NA	NA	NA	NA	NA	NA	NA	NA	NA	NA	NA	NA	NA	NA	NA	NA	NA	NA	NA	NA	0.960924	0.929324	NA	NA	NA
MB4921	3985	SAMN28174040	Leukemia	2018-01-04	2018-01-04	450	A	6	16	2	Resistant	Susceptible	Susceptible	Susceptible	>=32	8	8	<=4	180	70883	216412	4898161	9	1.31494	NA	NA	NA	NA	NA	NA	NA	NA	NA	NA	NA	NA	NA	NA	NA	NA	NA	NA	NA	NA	1.2674	1.25384	NA	NA	NA
MB5007	2005	SAMN35353080	NA	2018-01-02	2018-01-02	69	D	4	11	3	Resistant	Resistant	Susceptible	Susceptible	>=32	>=32	8	<=4	95	150865	428001	5168613	13	0.880416	NA	NA	NA	NA	NA	NA	NA	NA	0.819242	NA	NA	NA	NA	NA	0.869856	NA	NA	1.6352	NA	0.834197	0.788173	0.775627	NA	NA	NA
MB5078	4543	SAMN35353118	Hospital Medicine - Other	2018-01-30	2018-01-30	131	B2	1	2	4	Resistant	Resistant	Intermediate	Susceptible	>=32	>=32	16	<=4	97	153969	383993	5177555	9	1.50857	NA	NA	NA	NA	NA	NA	NA	NA	NA	NA	NA	NA	NA	NA	NA	NA	NA	NA	1.58171	NA	1.48079	1.4986	NA	NA	NA
MB5092	3980	SAMN35353095	Physical Medicine and Rehabilitation	2018-01-31	2018-02-05	1193	B2	5	13	3	Resistant	Resistant	Susceptible	Susceptible	32	32	8	4	79	166817	687287	5083145	1	1.33231	NA	NA	NA	NA	NA	NA	NA	NA	NA	NA	NA	NA	NA	NA	NA	NA	NA	NA	NA	NA	NA	NA	NA	NA	NA
MB5109	2628	SAMN35353096	ICT Phase 1	2018-02-08	2018-02-10	1193	B2	5	13	3	Resistant	Intermediate	Susceptible	Susceptible	32	16	4	4	90	162017	380372	5019314	5	0.983184	NA	NA	NA	NA	NA	NA	NA	NA	NA	NA	NA	NA	NA	NA	NA	NA	NA	NA	NA	NA	0.981482	0.98619	NA	NA	NA
MB5132	3642	SAMN35353111	Hospital Medicine - Other	2018-02-13	2018-02-13	131-1LV	B2	1	2	4	Resistant	Resistant	Intermediate	Susceptible	>=32	>=32	16	<=4	91	173727	309261	5272723	8	NA	NA	NA	NA	NA	NA	0.830197	NA	NA	NA	NA	NA	NA	NA	0.892051	NA	NA	NA	NA	1.14274	NA	NA	NA	NA	0.860368	NA
MB5159	4389	SAMN35353127	Leukemia	2018-02-19	2018-02-19	405	D	3	8	4	Resistant	Resistant	Intermediate	Susceptible	>=32	>=32	16	<=4	138	91949	351690	5215098	2	3.50107	NA	NA	NA	NA	NA	NA	NA	NA	NA	NA	NA	NA	NA	NA	NA	NA	NA	NA	NA	NA	NA	NA	NA	NA	NA
MB5214	4184	SAMN35353070	Hospital Medicine - Other	2018-02-19	2018-03-02	131	B2	1	2	3	Resistant	Resistant	Susceptible	Susceptible	>=32	>=32	8	<=4	99	158795	366538	5140120	10	1.6052	NA	NA	NA	NA	NA	NA	NA	NA	NA	NA	NA	NA	NA	NA	NA	1.77932	NA	NA	1.64801	NA	1.58642	1.65214	NA	NA	NA
MB5229	4372	SAMN35353081	Urology	2018-02-27	2018-03-03	69	D	4	11	3	Resistant	Intermediate	Susceptible	Susceptible	32	16	4	4	118	136760	483159	5440416	5	0.872832	NA	NA	NA	NA	NA	NA	NA	NA	NA	NA	NA	NA	NA	NA	0.964542	NA	NA	NA	NA	NA	NA	NA	NA	NA	NA
MB5241A	4317	SAMN35353102	ICT Phase 1	2018-03-06	2018-03-08	216	A	6	17	3	Resistant	Resistant	Susceptible	Susceptible	>=32	>=32	8	<=4	172	80395	226505	5045263	3	3.13396	NA	NA	NA	NA	NA	NA	NA	NA	NA	NA	NA	NA	NA	NA	NA	NA	NA	NA	NA	NA	NA	NA	NA	NA	NA
MB5259	358	SAMN35353044	Lymphoma/Myeloma	2018-03-02	2018-03-04	1193	B2	5	13	1	Susceptible	Susceptible	Susceptible	Susceptible	8	4	4	<=4	83	194525	608858	5072994	3	NA	NA	NA	NA	NA	NA	NA	NA	NA	NA	NA	NA	NA	NA	NA	NA	NA	NA	NA	NA	NA	2.54004	2.66202	NA	NA	NA
MB5381	2132	SAMN35353036	Stem Cell Transplant and Cellular Therapy	2018-03-22	2018-04-04	131	B2	1	2	1	Susceptible	Susceptible	Susceptible	Susceptible	8	4	<=2	<=4	97	172760	469807	5321266	4	2.21304	NA	NA	NA	NA	NA	NA	NA	NA	NA	NA	NA	NA	NA	NA	NA	NA	NA	NA	NA	NA	1.70617	1.83738	NA	NA	NA
MB5409	4029	SAMN35353097	Pediatrics	2018-03-26	2018-04-04	1193	B2	5	13	3	Resistant	Resistant	Susceptible	Susceptible	>=32	>=32	8	<=4	84	183163	392558	5258089	7	1.10021	NA	NA	NA	NA	NA	NA	NA	NA	NA	NA	NA	NA	NA	NA	NA	NA	NA	NA	NA	NA	1.08424	1.1225	NA	NA	NA
MB5498	4038	SAMN35353075	Leukemia	2018-04-20	2018-04-20	156	B1	2	4	3	Resistant	Resistant	Susceptible	Susceptible	>=32	>=32	4	<=4	138	176173	451308	4968994	8	1.83495	NA	NA	NA	NA	NA	NA	NA	NA	NA	NA	NA	NA	NA	NA	NA	NA	NA	NA	NA	3.24068	0.748716	0.770527	NA	NA	NA
MB5570	16	SAMN35353098	Stem Cell Transplant and Cellular Therapy	2018-04-24	2018-05-05	1193	B2	5	13	3	Resistant	Resistant	Susceptible	Susceptible	>=32	>=32	8	8	83	187962	393366	5121007	7	1.55314	NA	NA	NA	NA	NA	NA	NA	NA	NA	NA	NA	NA	NA	NA	NA	NA	NA	NA	NA	NA	1.60254	1.66092	NA	NA	NA
MB5611	4417	SAMN35353041	Urology	2018-05-11	2018-05-16	70	D	3	10	1	Susceptible	Susceptible	Susceptible	Susceptible	8	4	4	<=4	68	199059	495526	5023455	0	NA	NA	NA	NA	NA	NA	NA	NA	NA	NA	NA	NA	NA	NA	NA	NA	NA	NA	NA	NA	NA	NA	NA	NA	NA	NA
MB5687	4579	SAMN35353133	Urology	2018-05-25	2018-05-26	46	A	6	17	4	Resistant	Resistant	Intermediate	Susceptible	>=32	>=32	16	<=4	108	73844	313248	4465467	9	NA	NA	NA	NA	NA	NA	NA	NA	NA	2.85175	NA	NA	NA	NA	NA	NA	NA	4.89878	5.31117	NA	NA	NA	NA	NA	NA	2.92591
MB5874	4450	SAMN35353119	Leukemia	2018-06-16	2018-06-16	131	B2	1	2	4	Resistant	Resistant	Intermediate	Susceptible	>=32	>=32	16	<=4	84	172998	468992	5079769	9	1.25304	NA	NA	NA	NA	NA	NA	NA	NA	NA	NA	NA	NA	NA	NA	NA	NA	NA	NA	1.64389	NA	1.50042	1.52809	NA	NA	NA
MB5898	2840	SAMN35353141	Hospital Medicine - Other	2018-07-06	2018-07-07	12	B2	7	21	4	Resistant	Resistant	Resistant	Susceptible	32	32	32	8	68	192392	501219	5059344	2	1.05585	NA	NA	NA	NA	NA	NA	NA	NA	NA	NA	NA	NA	NA	NA	NA	NA	NA	NA	NA	NA	NA	NA	NA	NA	NA
MB5899	931	SAMN35353058	ICT Phase 1	2018-07-11	2018-07-11	69	D	4	11	2	Resistant	Susceptible	Susceptible	Susceptible	>=32	8	4	<=4	115	110947	400310	5361143	9	0.727091	NA	NA	NA	NA	NA	NA	NA	NA	NA	NA	NA	NA	NA	NA	NA	NA	NA	NA	NA	NA	0.710448	0.755985	NA	NA	NA
MB6061	3738	SAMN35353050	Leukemia	2018-07-21	2018-07-21	131	B2	1	2	2	Resistant	Susceptible	Susceptible	Susceptible	>=32	8	4	<=4	88	138977	325792	4963772	1	2.00095	NA	NA	NA	NA	NA	NA	NA	NA	NA	NA	NA	NA	NA	NA	NA	NA	NA	NA	NA	NA	NA	NA	NA	NA	NA
MB6218	3480	SAMN35353139	Lymphoma/Myeloma	2018-08-16	2018-08-16	12	B2	7	21	4	Resistant	Resistant	Resistant	Susceptible	32	32	32	8	58	261958	520902	5063154	0	NA	NA	NA	NA	NA	NA	NA	NA	NA	NA	NA	NA	NA	NA	NA	NA	NA	NA	NA	NA	NA	NA	NA	NA	NA	NA
MB6449	3246	SAMN35353076	Physical Medicine and Rehabilitation	2018-09-05	2018-09-23	224	B1	2	5	3	Resistant	Resistant	Susceptible	Susceptible	>=32	>=32	8	<=4	64	210140	510561	4872460	2	1.36158	NA	NA	NA	NA	NA	NA	NA	NA	NA	NA	NA	NA	NA	NA	NA	NA	NA	NA	NA	NA	NA	NA	NA	NA	NA
MB6477	4649	SAMN35353099	Pediatrics	2018-09-22	2018-09-22	1193	B2	5	13	3	Resistant	Intermediate	Susceptible	Susceptible	32	16	8	4	79	169108	377478	4992402	6	1.24483	NA	NA	NA	NA	NA	NA	NA	NA	NA	NA	NA	NA	NA	NA	NA	NA	NA	NA	NA	NA	1.069	1.15613	NA	NA	NA
MB6752	4442	SAMN35353103	Hospital Medicine - Other	2018-10-07	2018-10-07	7097	A	6	17	3	Resistant	Resistant	Susceptible	Susceptible	>=32	>=32	8	<=4	132	85504	286497	4707994	9	1.23726	NA	NA	NA	NA	NA	NA	NA	NA	NA	NA	NA	NA	NA	NA	NA	NA	NA	NA	NA	NA	1.11237	1.19705	NA	NA	NA
MB7042	3295	SAMN35353120	Leukemia	2018-10-29	2018-11-11	131	B2	1	2	4	Resistant	Resistant	Intermediate	Susceptible	>=32	>=32	16	<=4	122	177807	433903	5295063	9	2.93659	NA	NA	NA	NA	NA	NA	NA	NA	NA	NA	NA	NA	NA	NA	NA	NA	NA	0.935779	NA	NA	0.908829	0.888903	NA	NA	NA
MB7049	3740	SAMN35353052	Hospital Medicine - Other	2018-11-12	2018-11-12	58	B1	2	4	2	Resistant	Susceptible	Susceptible	Susceptible	>=32	8	4	<=4	119	135387	382295	5018686	10	1.57233	NA	NA	NA	NA	NA	NA	NA	NA	NA	NA	NA	NA	NA	NA	NA	NA	1.51949	NA	NA	NA	1.53406	1.36216	NA	NA	NA
MB7307	4838	SAMN35353082	Urology	2018-12-03	2018-12-12	69	D	4	11	3	Resistant	Intermediate	Susceptible	Susceptible	>=32	16	8	<=4	130	104424	406109	5273481	10	1.24844	NA	NA	NA	NA	NA	NA	NA	NA	NA	NA	NA	NA	NA	NA	NA	NA	NA	NA	1.32561	NA	1.26405	1.3121	NA	NA	NA
MB7906	5256	SAMN35353121	Breast Medical Oncology	2019-03-14	2019-03-14	131	B2	1	3	4	Resistant	Resistant	Intermediate	Susceptible	>=32	>=32	16	<=4	95	213528	410550	5201968	6	2.43069	NA	NA	NA	NA	NA	NA	NA	NA	NA	NA	NA	NA	NA	NA	NA	1.25258	NA	1.22378	NA	NA	NA	NA	NA	NA	NA
MB7986	5255	SAMN35353040	Hospital Medicine - Other	2019-03-24	2019-03-24	1430	B1	2	7	1	Susceptible	Susceptible	Susceptible	Susceptible	8	4	4	<=4	154	79069	214319	4709298	2	NA	NA	NA	NA	NA	NA	NA	NA	NA	NA	NA	NA	NA	NA	NA	NA	NA	NA	NA	NA	NA	NA	NA	NA	NA	NA
MB8049	3141	SAMN35353108	Leukemia	2019-04-11	2019-04-11	131	B2	1	2	4	Resistant	Resistant	Intermediate	Susceptible	>=32	>=32	16	<=4	91	129508	383744	5092835	2	5.57169	NA	NA	NA	NA	NA	NA	NA	NA	NA	NA	NA	NA	NA	NA	NA	NA	NA	NA	NA	NA	0.00817066	2.7686	NA	NA	NA
MB8109	460	SAMN35353100	Hospital Medicine - Other	2019-04-14	2019-04-14	1193	B2	5	13	3	Resistant	Resistant	Susceptible	Susceptible	>=32	>=32	8	<=4	82	183536	377593	5052739	7	1.45547	NA	NA	NA	NA	NA	NA	NA	NA	NA	NA	NA	NA	NA	NA	NA	NA	NA	NA	NA	NA	1.41624	1.49694	NA	NA	NA
MB8561	5096	SAMN35353122	Stem Cell Transplant and Cellular Therapy	2019-06-10	2019-06-23	131	B2	1	2	4	Resistant	Resistant	Intermediate	Susceptible	>=32	>=32	16	<=4	107	127280	275687	5200899	9	2.71281	NA	NA	NA	NA	NA	NA	NA	NA	NA	NA	NA	NA	NA	NA	NA	NA	NA	NA	0.867706	NA	0.847257	0.84735	NA	NA	NA
MB8718	2831	SAMN35353104	Leukemia	2019-07-18	2019-07-18	167	A	6	16	3	Resistant	Resistant	Susceptible	Susceptible	>=32	>=32	8	<=4	111	91572	268652	4760150	10	0.91675	NA	NA	NA	NA	NA	NA	NA	NA	NA	NA	NA	NA	NA	NA	NA	1.02046	NA	1.00177	NA	NA	NA	NA	0.952581	NA	NA
MB8903	5068	SAMN35353071	Emergency Medicine	2019-08-28	2019-08-29	131	B2	1	2	3	Resistant	Resistant	Susceptible	Susceptible	>=32	>=32	8	<=4	76	186389	468362	5085514	6	0.804547	NA	NA	NA	NA	NA	NA	NA	NA	NA	NA	NA	NA	NA	NA	NA	0.948485	NA	NA	NA	NA	0.837602	0.855198	NA	NA	NA
MB8944	5167	SAMN35353123	Stem Cell Transplant and Cellular Therapy	2019-08-24	2019-09-03	131	B2	1	2	4	Resistant	Resistant	Intermediate	Susceptible	>=32	>=32	16	<=4	73	161738	468358	5128318	9	1.47439	NA	NA	NA	NA	NA	NA	NA	NA	NA	NA	NA	NA	NA	NA	NA	NA	NA	NA	1.60088	NA	1.46153	1.53553	NA	NA	NA
MB8970	4799	SAMN35353129	ICT Phase 1	2019-09-06	2019-09-07	69	D	4	11	4	Resistant	Resistant	Intermediate	Susceptible	>=32	>=32	16	<=4	114	106729	283610	5262639	7	1.47493	NA	NA	NA	NA	NA	NA	NA	NA	NA	NA	NA	NA	NA	NA	NA	NA	NA	NA	1.55084	NA	NA	1.52944	0.920722	NA	NA
MB9334	2176	SAMN35353053	Hospital Medicine - Other	2019-11-11	2019-11-11	1670	D	3	9	2	Intermediate	Susceptible	Susceptible	Susceptible	16	4	4	<=4	69	141082	524355	4944222	2	NA	NA	NA	NA	NA	NA	NA	NA	NA	NA	NA	NA	NA	NA	NA	NA	NA	NA	NA	NA	NA	NA	NA	NA	NA	NA
MB9499	5503	SAMN35353037	Supportive Care	2019-12-02	2019-12-02	131	B2	1	2	1	Susceptible	Susceptible	Susceptible	Susceptible	8	4	<=2	<=4	81	158913	393368	5111999	0	NA	NA	NA	NA	NA	NA	NA	NA	NA	NA	NA	NA	NA	NA	NA	NA	NA	NA	NA	NA	NA	NA	NA	NA	NA	NA
MB9583	5122	SAMN35353124	Neuro-Oncology	2019-12-11	2019-12-13	131	B2	1	1	4	Resistant	Resistant	Intermediate	Susceptible	>=32	>=32	16	<=4	72	191151	541824	4954040	2	2.46769	NA	NA	NA	NA	NA	NA	NA	NA	NA	NA	NA	NA	NA	NA	NA	NA	NA	NA	NA	NA	NA	NA	NA	NA	NA
MB9693	5643	SAMN35353072	Leukemia	2020-01-04	2020-01-04	131	B2	1	2	3	Resistant	Intermediate	Susceptible	Susceptible	>=32	16	8	<=4	90	159828	345525	5046766	5	1.18573	NA	NA	NA	NA	NA	NA	NA	NA	NA	NA	NA	NA	NA	NA	NA	NA	NA	NA	NA	NA	1.16432	1.03637	NA	NA	NA
Antimicrobial susceptibility interpretations are reported in column L - O
Antimicrobial susceptibility MICs are report in column P - S
Column T - W is QC data for short-read assemblies
Column X - BS is convict data
[truncated: 21 more columns]

## Sheet: Table_S3
Table S3. Summary of Samples and BL/BLI Genetic Determinant Scores
sample_id	sequence_type	hierbaps_1	hierbaps_2	blbli_group	TEM_NIR	TEM_IR	TEM_promoter	TEM_AMP_2X	AmpC_mut	CTX-M	OXA-1	Other_bla	non-TEM_bla_AMP_2X	Omp_mutation	mut_score
MB2355	131	1	2	1	0	0	0	0	0	0	0	0	0	0	0
MB3611	131	1	2	1	0	0	0	0	0	0	0	0	0	0	0
MB4446	131	1	2	1	0	0	0	0	0	0	0	0	0	0	0
MB5381	131	1	2	1	0	0	0	0	0	0	0	0	0	0	0
MB8049	131	1	2	4	0	0	0	0	0	0	0	0	0	0	0
MB9499	131	1	2	1	0	0	0	0	0	0	0	0	0	0	0
MB2746	131	1	2	2	1	0	0	0	0	0	0	0	0	0	1
MB3819	131	1	2	2	1	0	0	1	0	0	0	0	0	0	2
MB3131	131	1	2	5	0	0	0	0	0	0	1	0	0	0	1
MB4378	131	1	1	2	1	0	0	1	0	0	0	0	0	0	2
MB6061	131	1	2	2	1	0	0	1	0	0	0	0	0	0	2
MB3243	131	1	2	3	1	0	0	0	0	0	0	0	0	0	1
MB3368	131	1	3	3	1	0	0	0	0	0	0	0	0	0	1
MB3431	131	1	1	3	1	0	0	0	0	0	0	0	0	0	1
MB3436	131	1	2	3	1	0	0	0	0	0	0	0	0	0	1
MB3738	131	1	2	3	1	0	0	0	0	0	0	0	0	0	1
MB4580	131	1	2	4	0	0	0	0	0	0	1	0	0	0	1
MB4300	131	1	2	3	1	0	0	0	0	0	0	0	0	0	1
MB4370	131	1	2	3	1	0	0	0	0	0	0	0	0	0	1
MB4683	131	1	3	3	1	0	0	0	0	0	0	0	0	0	1
MB5132	131-1LV	1	2	4	0	0	0	0	0	0	1	0	0	0	1
MB5214	131	1	2	3	1	0	0	0	0	0	0	0	0	0	1
MB8903	131	1	2	3	1	0	0	0	0	0	0	0	0	0	1
MB9693	131	1	2	3	1	0	0	0	0	0	0	0	0	0	1
MB3730	131	1	2	3	1	0	0	1	0	0	0	0	0	0	2
MB3385	131	1	2	4	1	0	0	0	0	0	0	0	0	0	1
MB2270	131	1	2	5	0	0	0	0	0	0	1	0	1	0	2
MB4162	131	1	1	4	1	0	0	0	0	0	0	0	0	0	1
MB4747	131	1	2	4	1	0	0	0	0	0	0	0	0	0	1
MB5078	131	1	2	4	1	0	0	0	0	0	0	0	0	0	1
MB5874	131	1	2	4	1	0	0	0	0	0	0	0	0	0	1
MB8944	131	1	2	4	1	0	0	0	0	0	0	0	0	0	1
MB3241	131	1	2	4	1	0	0	0	0	0	0	1	0	0	2
MB2813	131	1	2	4	1	0	0	1	0	0	0	0	0	0	2
MB3195	131	1	2	4	1	0	0	1	0	0	0	0	0	0	2
MB4143	131	1	2	4	1	0	1	0	0	0	0	0	0	0	2
MB7042	131	1	2	4	1	0	0	1	0	0	0	0	0	0	2
MB7906	131	1	3	4	1	0	0	1	0	0	0	0	0	0	2
MB8561	131	1	2	4	1	0	0	1	0	0	0	0	0	0	2
MB4776	131	1	2	2	1	0	0	0	0	0	0	0	0	1	2
MB9583	131	1	1	4	1	0	0	1	0	0	0	0	0	0	2
MB5620	131	1	2	5	0	0	0	0	0	0	1	0	1	0	2
MB3297	131	1	2	5	0	1	1	0	0	0	0	0	0	0	2
MB3875	131	1	2	5	1	0	0	1	0	0	0	0	0	0	2
MB3952	131	1	2	5	1	0	1	0	0	0	0	0	0	0	2
MB7839	131	1	2	5	1	0	0	1	0	0	0	0	0	0	2
MB2258	131	1	2	5	1	0	0	0	0	0	1	0	1	0	3
MB2641	131	1	2	5	1	0	0	1	0	0	0	0	0	1	3
MB8460	131	1	1	5	0	1	1	0	0	1	0	0	0	0	3
MB2613A	131	1	2	5	1	0	1	1	0	0	0	1	1	0	5
MB2837	224	2	5	1	0	0	0	0	0	0	0	0	0	0	0
MB2927	1248	2	4	1	0	0	0	0	0	0	0	0	0	0	0
MB7986	1430	2	7	1	0	0	0	0	0	0	0	0	0	0	0
MB7049	58	2	4	2	1	0	0	0	0	0	0	0	0	0	1
MB4223	224	2	5	2	1	0	0	1	0	0	0	0	0	0	2
MB4725	224	2	5	3	1	0	0	0	0	0	0	0	0	0	1
MB4757	162	2	4	3	1	0	0	0	0	0	0	0	0	0	1
MB5498	156	2	4	3	1	0	0	0	0	0	0	0	0	0	1
MB6449	224	2	5	3	1	0	0	0	0	0	0	0	0	0	1
MB4406	448	2	4	4	1	0	0	0	0	0	0	0	0	0	1
MB3023	88	2	6	5	1	0	0	0	0	0	1	0	0	0	2
MB8942	90	2	6	5	1	0	0	1	0	0	1	0	0	0	3
MB5611	70	3	10	1	0	0	0	0	0	0	0	0	0	0	0
MB9334	1670	3	9	2	0	0	0	0	0	0	0	0	0	0	0
MB3615	38	3	9	2	1	0	0	0	0	0	0	0	0	0	1
MB4022	405	3	8	4	1	0	0	0	0	0	0	0	0	0	1
MB5159	405	3	8	4	1	0	0	1	0	0	0	0	0	0	2
MB8509	405	3	8	5	0	0	0	0	0	1	0	0	1	0	2
MB7220	405	3	8	5	1	0	0	0	0	0	1	0	1	0	3
MB2781	69	4	11	2	1	0	0	0	0	0	0	0	0	0	1
MB5899	69	4	11	2	1	0	0	0	0	0	0	0	0	0	1
MB4075	69	4	11	2	1	0	0	1	0	0	0	0	0	0	2
MB4448	69	4	11	2	1	0	0	1	0	0	0	0	0	0	2
MB3253	69	4	11	3	1	0	0	0	0	0	0	0	0	0	1
MB4590	69	4	11	3	1	0	0	0	0	0	0	0	0	0	1
MB4863	69	4	11	3	1	0	0	0	0	0	0	0	0	0	1
MB5229	69	4	11	3	1	0	0	0	0	0	0	0	0	0	1
MB7307	69	4	11	3	1	0	0	0	0	0	0	0	0	0	1
MB8970	69	4	11	4	1	0	0	0	0	0	0	0	0	0	1
MB4109	394	4	12	4	1	0	0	1	0	0	0	0	0	0	2
MB5007	69	4	11	3	1	0	0	0	0	0	0	1	0	0	2
MB4409	1193	5	13	1	0	0	0	0	0	0	0	0	0	0	0
MB4576	14	5	14	1	0	0	0	0	0	0	0	0	0	0	0
MB5259	1193	5	13	1	0	0	0	0	0	0	0	0	0	0	0
MB2604	1193	5	13	3	1	0	0	0	0	0	0	0	0	0	1
MB2806	1193	5	13	3	1	0	0	0	0	0	0	0	0	0	1
MB2883	1193	5	13	3	1	0	0	0	0	0	0	0	0	0	1
MB3032	1193	5	13	3	1	0	0	0	0	0	0	0	0	0	1
MB3067	404	5	14	3	1	0	0	0	0	0	0	0	0	0	1
MB3620	1193	5	13	3	1	0	0	0	0	0	0	0	0	0	1
MB3949	1193	5	13	3	1	0	0	0	0	0	0	0	0	0	1
MB4112	1193	5	13	3	1	0	0	0	0	0	0	0	0	0	1
MB4327	1193	5	13	3	1	0	0	0	0	0	0	0	0	0	1
MB4414	1193	5	13	3	1	0	0	0	0	0	0	0	0	0	1
MB4905	1193	5	13	3	1	0	0	0	0	0	0	0	0	0	1
MB5092	1193	5	13	3	1	0	0	0	0	0	0	0	0	0	1
MB5109	1193	5	13	3	1	0	0	0	0	0	0	0	0	0	1
MB5409	1193	5	13	3	1	0	0	0	0	0	0	0	0	0	1
MB5570	1193	5	13	3	1	0	0	0	0	0	0	0	0	0	1
MB6477	1193	5	13	3	1	0	0	0	0	0	0	0	0	0	1
MB8109	1193	5	13	3	1	0	0	0	0	0	0	0	0	0	1
MB2364	1193	5	13	3	1	0	0	0	0	0	0	0	0	1	2
MB5869	1193	5	13	5	1	0	0	0	0	0	0	0	0	0	1
MB3225	1193	5	13	5	1	0	0	1	0	0	0	0	0	0	2
MB7821	1193	5	13	5	1	0	0	1	0	0	0	0	0	0	2
MB9067	1193	5	13	5	1	0	0	1	0	0	0	0	0	0	2
MB2325	617	6	15	5	0	0	0	0	0	0	0	0	0	0	0
MB2676	10	6	16	1	0	0	0	0	0	0	0	0	0	0	0
MB3649	10	6	16	3	0	0	0	0	0	0	0	0	0	0	0
MB4921	450	6	16	2	1	0	0	0	0	0	0	0	0	0	1
MB4394	450	6	16	2	1	0	0	1	0	0	0	0	0	0	2
MB4817	44	6	18	4	0	0	0	0	0	0	1	0	0	0	1
MB6752	7097	6	17	3	1	0	0	0	0	0	0	0	0	0	1
MB8718	167	6	16	3	1	0	0	0	0	0	0	0	0	0	1
MB5241A	216	6	17	3	1	0	0	1	0	0	0	0	0	0	2
MB2699	10	6	16	4	1	0	0	0	0	0	0	0	0	0	1
MB4125	10	6	16	4	1	0	0	1	0	0	0	0	0	0	2
MB7411	44	6	18	4	1	0	0	1	0	0	0	0	0	0	2
MB5687	46	6	17	4	0	0	0	0	0	0	0	1	1	0	2
MB5854	540	6	17	5	1	0	0	1	0	0	0	0	0	0	2
MB8083	617	6	15	5	0	0	0	0	0	0	1	0	1	0	2
MB8700	361	6	17	5	1	0	0	1	0	0	0	0	0	0	2
MB7504	44	6	18	5	1	0	0	1	0	0	0	0	0	1	3
MB8387	10	6	16	5	1	0	1	1	0	0	0	0	0	0	3
MB6654	3944	6	16	5	1	0	0	1	0	0	1	0	1	0	4
MB9772	167	6	16	5	1	0	1	1	0	0	1	0	1	0	5
MB2657	73	7	19	3	0	0	0	0	0	0	0	1	0	0	1
MB2878	12	7	21	3	1	0	0	0	0	0	0	0	0	0	1
MB4427	73	7	19	4	0	0	0	0	1	0	0	0	0	0	1
MB6218	12	7	21	4	0	0	0	0	1	0	0	0	0	0	1
MB6441	12	7	21	5	0	0	0	0	0	0	1	0	0	0	1
MB10072	73	7	19	4	1	0	0	1	0	0	0	0	0	0	2
MB2782	73	7	19	4	1	0	0	1	0	0	0	0	0	0	2
MB2801	73	7	19	4	1	0	0	1	0	0	0	0	0	0	2
MB3720	73	7	19	4	1	0	0	1	0	0	0	0	0	0	2
MB4632	95	7	20	4	1	0	0	1	0	0	0	0	0	0	2
MB2658	73	7	19	5	1	0	1	0	0	0	0	0	0	0	2
MB5898	12	7	21	4	1	0	0	0	1	0	0	0	0	0	2
MB4742	73	7	19	5	1	0	1	0	0	0	0	0	0	0	2
MB3481	62	8	22	2	1	0	0	1	0	0	0	0	0	0	2
MB3459	648	8	23	5	0	0	0	0	0	0	1	0	0	0	1
MB3712	648	8	23	3	1	0	0	0	0	0	0	0	0	0	1
MB2879	648	8	23	5	0	0	0	0	0	0	1	0	1	0	2
MB2703	354	8	24	4	1	0	0	1	0	0	0	0	0	0	2
MB8020	648	8	23	5	0	0	0	0	0	0	1	0	1	0	2
MB8564	648	8	23	5	0	0	0	0	0	0	1	0	1	0	2
MB9533	648	8	23	5	0	0	0	0	0	0	1	0	1	0	2
Columns F - 0 are binary presence/absence variables with column P the cumulative BL/BLI genetic determinant score
